# Supplementary material for: Risk factors associated with obstructive sleep apnea-hypopnea syndrome in Chinese children: A single center retrospective case-control study
Source: PLoS One. 2018 Sep 13;13(9):e0203695. doi: 10.1371/journal.pone.0203695 (PMC6136758; doi:10.1371/journal.pone.0203695)
Supplement: S1 Data — (XLSX) [file pone.0203695.s001.xlsx]

## Sheet: summary
OSAHS	Gender	Age	Average number of upper respiratory infection/yea	Adenoid hypertrophy	Tonsil hypertrophy	Chronic sinusitis	Nasal stenosis	Positive serum tIgE	Craniofacial features	Obesity	Rhinitis	Adenoid grading	Tonsil grading	OSAHS severity
1	1	11	4	0	0	0	1	0	0	0	1	2	1	1
1	1	6	8	0	0	1	1	1	0	0	0	1	2	1
1	1	2	20	0	0	1	1	0	0	0	0	2	1	1
1	1	6	6	0	1	0	0	1	0	0	1	2	3	1
1	1	8	4	0	1	0	1	1	0	0	1	2	4	1
1	1	5	6	0	1	0	1	1	0	0	1	1	3	2
1	1	5	5	0	1	0	1	1	0	0	1	1	4	1
1	1	6	4	0	1	0	1	1	0	0	1	1	4	1
1	1	4	5	0	1	0	1	1	0	0	1	1	3	1
1	0	4	4	0	1	0	1	0	0	0	1	2	3	1
1	0	3	6	0	1	0	1	0	0	0	1	2	4	1
1	0	10	8	0	1	0	1	0	0	0	1	2	3	1
1	1	7	5	0	1	1	1	1	1	0	0	2	4	2
1	1	8	5	0	1	1	1	1	0	0	0	2	4	2
1	1	3	5	0	1	1	1	1	0	0	0	1	1	1
1	1	4	12	0	1	1	1	1	0	0	0	2	3	1
1	1	3	18	0	1	1	1	1	0	0	0	2	4	2
1	1	5	12	0	1	1	1	1	0	0	0	2	4	1
1	1	13	12	0	1	1	1	1	0	0	0	1	4	1
1	1	6	5	0	1	1	1	1	0	0	0	1	4	1
1	1	6	9	0	1	1	1	0	0	0	0	1	3	1
1	1	7	4	0	1	1	1	0	0	0	0	2	4	1
1	1	4	12	0	1	1	1	0	0	0	0	1	3	1
1	1	3	15	0	1	1	1	0	0	0	0	1	4	2
1	1	9	5	1	0	0	0	1	0	0	1	4	2	1
1	0	8	6	1	0	0	0	1	0	0	1	4	2	1
1	1	3	12	1	0	0	0	1	0	0	1	4	1	1
1	0	3	12	1	0	0	0	1	0	0	1	4	1	1
1	1	6	12	1	0	0	0	1	0	0	1	4	2	2
1	1	8	16	1	0	0	0	1	0	0	1	4	2	1
1	1	7	12	1	0	0	0	1	0	0	1	4	1	1
1	1	4	3	1	0	0	0	1	0	0	1	4	1	1
1	1	3	5	1	0	0	0	0	0	0	1	4	1	1
1	0	2	8	1	0	0	0	0	0	0	1	4	2	1
1	1	8	9	1	0	0	0	0	0	0	1	4	2	1
1	1	7	12	1	0	0	1	1	0	0	1	4	1	2
1	1	5	5	1	0	0	1	1	0	0	1	3	2	1
1	1	5	3	1	0	1	0	1	1	0	0	4	2	2
1	1	5	16	1	0	1	0	0	1	0	0	4	2	2
1	0	10	12	1	0	1	0	1	1	0	0	4	2	1
1	1	6	4	1	0	1	0	1	1	0	0	4	2	3
1	1	6	4	1	0	1	0	0	1	0	0	4	1	1
1	1	4	12	1	0	1	0	1	1	0	0	4	1	1
1	1	3	5	1	0	1	0	1	1	0	0	4	2	2
1	0	5	6	1	0	1	0	0	1	0	0	4	2	3
1	1	5	24	1	0	1	0	1	0	0	0	3	1	1
1	1	4	7	1	0	1	0	1	0	0	0	4	2	3
1	1	5	3	1	0	1	0	1	0	0	0	4	2	2
1	1	5	8	1	0	1	0	1	0	0	0	4	2	1
1	1	5	5	1	0	1	0	1	0	0	0	4	2	1
1	1	6	3	1	0	1	0	1	0	0	0	4	1	1
1	0	6	12	1	0	1	0	1	0	0	0	4	2	1
1	1	7	5	1	0	1	0	1	0	0	0	4	1	2
1	1	6	6	1	0	1	0	1	0	0	0	4	2	1
1	1	4	9	1	0	1	0	1	0	0	0	4	2	1
1	1	6	12	1	0	1	0	1	0	0	0	4	1	1
1	1	5	12	1	0	1	0	1	0	0	0	4	2	3
1	1	4	4	1	0	1	0	1	0	0	0	4	2	1
1	0	3	10	1	0	1	0	1	0	0	0	4	2	1
1	1	6	6	1	0	1	0	1	0	0	0	4	2	1
1	1	5	12	1	0	1	0	1	0	0	0	4	2	1
1	1	6	10	1	0	1	0	1	0	0	0	4	2	1
1	1	4	2	1	0	1	0	1	0	0	0	4	2	1
1	1	4	12	1	0	1	0	1	0	0	0	4	1	1
1	1	3	24	1	0	1	0	1	0	0	0	4	2	1
1	1	2	7	1	0	1	0	0	0	0	0	4	2	1
1	1	10	16	1	0	1	0	0	0	0	0	4	2	1
1	0	4	12	1	0	1	0	0	0	0	0	4	1	1
1	1	2	12	1	0	1	0	0	0	0	0	4	2	2
1	1	5	5	1	0	1	0	0	0	0	0	4	2	2
1	0	3	5	1	0	1	0	0	0	0	0	4	2	1
1	1	5	5	1	0	1	0	0	0	0	0	4	2	1
1	0	3	12	1	0	1	0	0	0	0	0	4	1	2
1	0	5	3	1	0	1	0	0	0	0	0	4	2	1
1	1	11	6	1	0	1	0	0	0	0	0	4	2	1
1	1	4	36	1	0	1	0	0	0	0	0	4	2	2
1	0	5	5	1	0	1	0	0	0	0	0	4	2	1
1	1	7	6	1	0	1	0	0	0	0	0	4	1	1
1	1	8	4	1	0	1	0	0	0	0	0	4	2	2
1	1	5	20	1	0	1	0	0	0	0	0	4	2	2
1	1	4	9	1	0	1	0	0	0	0	0	4	2	2
1	1	4	24	1	0	1	1	1	0	0	0	3	3	2
1	0	7	8	1	0	1	1	1	0	0	0	4	4	2
1	1	8	2	1	0	1	1	1	0	0	0	4	2	1
1	0	6	20	1	0	1	1	1	0	0	0	4	2	1
1	1	7	4	1	0	1	1	1	0	0	0	3	3	3
1	1	8	12	1	0	1	1	1	0	0	0	3	2	1
1	1	7	12	1	0	1	1	1	0	0	0	4	2	1
1	1	2	3	1	0	1	1	0	0	0	0	3	2	1
1	1	6	5	1	0	1	1	0	0	0	0	4	2	1
1	0	9	4	1	0	1	1	0	0	0	0	4	2	3
1	1	5	12	1	0	1	1	0	0	0	0	4	2	2
1	1	6	24	1	0	1	1	0	0	0	0	4	2	1
1	1	4	6	1	0	1	1	0	0	0	0	4	2	3
1	1	4	8	1	0	1	1	0	0	0	0	4	2	3
1	1	7	8	1	0	1	1	0	0	0	0	4	2	2
1	1	10	8	1	0	1	1	0	0	0	0	4	2	1
1	1	6	5	1	1	0	0	0	1	0	1	4	4	2
1	1	7	5	1	1	0	0	0	1	0	1	4	3	1
1	1	4	5	1	1	0	0	1	0	0	1	4	4	1
1	1	6	8	1	1	0	0	1	0	0	1	4	4	1
1	1	10	4	1	1	0	0	1	0	0	1	4	4	3
1	1	3	5	1	1	0	0	1	0	0	1	4	3	1
1	1	10	5	1	1	0	0	1	0	0	1	4	4	1
1	1	7	5	1	1	0	0	1	0	0	1	3	3	1
1	1	3	12	1	1	0	0	1	0	0	1	4	4	1
1	1	12	5	1	1	0	0	1	0	0	1	3	4	1
1	1	6	9	1	1	0	0	1	0	0	1	4	4	1
1	1	9	9	1	1	0	0	1	0	0	1	4	4	1
1	1	4	2	1	1	0	0	1	0	0	1	4	3	1
1	1	3	9	1	1	0	0	1	0	0	1	4	3	1
1	1	4	28	1	1	0	0	1	0	0	1	4	4	1
1	1	6	12	1	1	0	0	1	0	0	1	4	4	1
1	1	5	5	1	1	0	0	1	0	0	1	4	3	2
1	1	5	4	1	1	0	0	0	0	0	1	4	3	1
1	1	5	8	1	1	0	0	0	0	0	1	4	4	1
1	1	6	12	1	1	0	0	0	0	0	1	4	4	2
1	1	6	7	1	1	0	0	0	0	0	1	4	4	1
1	1	7	8	1	1	0	0	0	0	0	1	4	3	1
1	1	9	5	1	1	0	1	0	1	0	1	3	4	1
1	0	7	12	1	1	0	1	1	0	0	1	3	3	2
1	1	7	16	1	1	0	1	1	0	0	1	4	3	1
1	1	5	9	1	1	0	1	1	0	0	1	4	3	1
1	0	4	4	1	1	0	1	1	0	0	1	3	4	1
1	0	8	12	1	1	0	1	1	0	0	1	4	3	2
1	0	5	4	1	1	0	1	1	0	0	1	4	4	1
1	1	1	5	1	1	0	1	0	0	0	1	3	3	1
1	1	6	7	1	1	0	1	0	0	0	1	4	4	1
1	1	4	10	1	1	0	1	0	0	0	1	4	4	3
1	1	5	9	1	1	0	1	0	0	0	1	4	4	3
1	1	5	9	1	1	1	0	1	1	0	0	4	4	3
1	0	6	4	1	1	1	0	1	1	0	0	4	3	3
1	1	12	5	1	1	1	0	0	1	0	0	4	3	2
1	1	5	5	1	1	1	0	1	1	0	0	4	4	2
1	1	5	5	1	1	1	0	1	1	0	0	4	3	2
1	1	8	15	1	1	1	0	0	1	0	0	4	4	1
1	0	7	5	1	1	1	0	0	1	0	0	4	4	2
1	1	3	12	1	1	1	0	1	0	0	0	4	3	1
1	1	5	6	1	1	1	0	1	0	0	0	4	3	2
1	1	5	5	1	1	1	0	1	0	0	0	4	3	1
1	1	6	8	1	1	1	0	1	0	0	0	4	3	1
1	1	4	12	1	1	1	0	1	0	0	0	4	4	1
1	0	4	22	1	1	1	0	1	0	0	0	4	4	1
1	1	5	4	1	1	1	0	1	0	0	0	4	4	1
1	1	5	5	1	1	1	0	1	0	0	0	4	3	1
1	1	4	4	1	1	1	0	1	0	0	0	4	3	2
1	1	7	9	1	1	1	0	1	0	0	0	4	3	3
1	1	6	20	1	1	1	0	1	0	0	0	4	4	2
1	1	3	20	1	1	1	0	1	0	0	0	4	3	1
1	1	6	4	1	1	1	0	1	0	0	0	4	4	1
1	1	7	8	1	1	1	0	1	0	0	0	4	4	1
1	1	5	5	1	1	1	0	1	0	0	0	4	4	2
1	0	4	8	1	1	1	0	1	0	0	0	3	3	1
1	0	10	10	1	1	1	0	1	0	0	0	4	4	1
1	0	4	5	1	1	1	0	1	0	0	0	4	4	1
1	1	4	12	1	1	1	0	1	0	0	0	4	4	2
1	0	4	5	1	1	1	0	1	0	0	0	4	4	1
1	0	8	12	1	1	1	0	1	0	0	0	4	4	1
1	1	3	5	1	1	1	0	1	0	0	0	4	4	1
1	1	7	6	1	1	1	0	1	0	0	0	4	3	2
1	1	8	6	1	1	1	0	1	0	0	0	4	4	2
1	0	4	24	1	1	1	0	1	0	0	0	4	4	2
1	1	3	5	1	1	1	0	1	0	0	0	3	3	1
1	1	6	12	1	1	1	0	1	0	0	0	3	3	1
1	0	2	5	1	1	1	0	0	0	0	0	4	3	1
1	1	10	12	1	1	1	0	0	0	0	0	4	3	1
1	0	7	12	1	1	1	0	0	0	0	0	4	3	2
1	1	7	4	1	1	1	0	0	0	0	0	4	3	1
1	1	7	12	1	1	1	0	0	0	0	0	4	4	2
1	1	1	5	1	1	1	0	0	0	0	0	4	3	2
1	0	9	5	1	1	1	0	0	0	0	0	3	4	3
1	1	2	5	1	1	1	0	0	0	0	0	4	4	3
1	1	6	5	1	1	1	0	0	0	0	0	4	4	1
1	1	7	5	1	1	1	0	0	0	0	0	4	4	1
1	1	3	5	1	1	1	0	0	0	0	0	4	4	1
1	1	3	12	1	1	1	0	0	0	0	0	4	3	1
1	1	8	5	1	1	1	0	0	0	0	0	4	4	1
1	0	3	6	1	1	1	0	0	0	0	0	4	4	1
1	1	4	5	1	1	1	0	0	0	0	0	4	4	1
1	1	5	7	1	1	1	0	0	0	0	0	4	3	3
1	1	7	4	1	1	1	0	0	0	0	0	4	3	2
1	1	5	12	1	1	1	0	0	0	0	0	4	4	1
1	0	3	6	1	1	1	0	0	0	0	0	4	3	1
1	0	6	2	1	1	1	0	0	0	0	0	4	3	1
1	0	5	20	1	1	1	0	0	0	0	0	4	4	2
1	1	5	4	1	1	1	0	0	0	0	0	4	4	3
1	1	6	5	1	1	1	0	0	0	0	0	4	4	2
1	0	6	4	1	1	1	1	1	1	0	0	4	4	3
1	1	4	7	1	1	1	1	1	1	0	0	4	3	3
1	0	9	12	1	1	1	1	0	1	0	0	4	4	3
1	1	13	5	1	1	1	1	0	1	0	0	4	3	1
1	1	6	12	1	1	1	1	0	1	0	0	4	4	3
1	0	3	12	1	1	1	1	1	1	0	0	3	3	3
1	1	8	12	1	1	1	1	1	1	0	0	4	3	3
1	1	5	5	1	1	1	1	0	1	0	0	4	4	3
1	1	5	12	1	1	1	1	0	1	0	0	4	2	2
1	1	5	5	1	1	1	1	1	1	0	0	4	3	2
1	1	3	5	1	1	1	1	0	1	0	0	4	3	3
1	0	6	5	1	1	1	1	0	1	0	0	4	4	3
1	1	6	5	1	1	1	1	1	1	0	0	4	3	2
1	1	9	5	1	1	1	1	1	1	0	0	4	3	3
1	1	5	12	1	1	1	1	1	1	0	0	4	4	3
1	1	8	5	1	1	1	1	0	1	0	0	4	4	3
1	1	9	12	1	1	1	1	1	0	0	0	4	2	1
1	1	8	9	1	1	1	1	1	0	0	0	4	4	2
1	1	4	6	1	1	1	1	1	0	0	0	3	3	1
1	1	4	6	1	1	1	1	1	0	0	0	4	4	1
1	1	13	36	1	1	1	1	1	0	0	0	4	3	3
1	1	7	7	1	1	1	1	1	0	0	0	2	3	1
1	0	4	4	1	1	1	1	1	0	0	0	4	3	1
1	1	5	3	1	1	1	1	1	0	0	0	4	4	1
1	1	3	5	1	1	1	1	1	0	0	0	3	3	1
1	1	8	6	1	1	1	1	1	0	0	0	4	4	3
1	0	4	3	1	1	1	1	1	0	0	0	4	4	1
1	1	4	5	1	1	1	1	1	0	0	0	3	4	3
1	1	11	30	1	1	1	1	1	0	0	0	4	3	2
1	1	12	8	1	1	1	1	1	0	0	0	4	4	1
1	1	3	6	1	1	1	1	1	0	0	0	4	2	3
1	0	4	12	1	1	1	1	1	0	0	0	2	4	1
1	0	3	4	1	1	1	1	1	0	0	0	4	3	2
1	1	5	10	1	1	1	1	1	0	0	0	4	2	1
1	0	1	5	1	1	1	1	1	0	0	0	4	3	1
1	1	10	5	1	1	1	1	1	0	0	0	4	4	2
1	1	7	11	1	1	1	1	1	0	0	0	3	3	1
1	0	8	2	1	1	1	1	1	0	0	0	4	3	1
1	1	3	15	1	1	1	1	1	0	0	0	3	1	2
1	1	6	5	1	1	1	1	1	0	0	0	4	3	1
1	1	7	9	1	1	1	1	1	0	0	0	4	4	3
1	1	4	4	1	1	1	1	1	0	0	0	4	4	3
1	1	3	9	1	1	1	1	1	0	0	0	3	4	2
1	0	5	12	1	1	1	1	1	0	0	0	4	2	2
1	1	8	12	1	1	1	1	1	0	0	0	4	2	2
1	0	6	9	1	1	1	1	1	0	0	0	4	4	2
1	1	4	12	1	1	1	1	1	0	0	0	4	1	1
1	1	3	4	1	1	1	1	0	0	0	0	4	4	1
1	1	5	12	1	1	1	1	0	0	0	0	4	4	1
1	1	6	5	1	1	1	1	0	0	0	0	4	3	3
1	1	5	5	1	1	1	1	0	0	0	0	4	3	3
1	1	6	5	1	1	1	1	0	0	0	0	3	4	2
1	0	2	5	1	1	1	1	0	0	0	0	2	4	1
1	1	3	5	1	1	1	1	0	0	0	0	3	3	2
1	1	4	24	1	1	1	1	0	0	0	0	4	3	2
1	1	6	12	1	1	1	1	0	0	0	0	4	3	3
1	1	4	5	1	1	1	1	0	0	0	0	4	3	2
1	1	11	9	1	1	1	1	0	0	0	0	4	3	2
1	0	5	6	1	1	1	1	0	0	0	0	4	4	2
1	1	6	5	1	1	1	1	0	0	0	0	4	4	3
1	1	6	12	1	1	1	1	0	0	0	0	4	4	3
1	0	5	22	1	1	1	1	0	0	0	0	4	4	3
1	0	0.5	5	1	1	1	1	0	0	0	0	4	3	2
1	0	7	12	1	1	1	1	0	0	0	0	4	4	2
1	1	5	10	1	1	1	1	0	0	0	0	4	3	1
1	1	4	9	1	1	1	1	0	0	0	0	1	3	1
1	1	6	12	0	0	0	1	1	0	1	1	1	2	1
1	1	6	6	0	0	1	1	0	0	1	0	1	2	1
1	1	9	9	0	1	0	1	1	0	1	1	2	4	1
1	1	4	5	0	1	0	1	1	0	1	1	2	3	1
1	1	5	3	0	1	1	1	1	0	1	0	4	3	3
1	1	5	8	0	1	1	1	1	0	1	0	4	3	3
1	1	4	8	0	1	1	1	1	0	1	0	4	4	2
1	1	6	5	0	1	1	1	1	0	1	0	4	4	3
1	1	12	5	0	1	1	1	1	0	1	0	4	3	3
1	0	4	12	0	1	1	1	1	0	1	0	1	4	2
1	1	10	4	0	1	1	1	1	0	1	0	2	2	1
1	1	8	12	1	0	0	0	0	0	1	1	4	2	2
1	1	11	5	1	0	0	1	1	0	1	1	4	2	2
1	1	4	30	1	0	1	0	1	0	1	0	4	1	3
1	1	8	6	1	0	1	0	1	0	1	0	3	2	2
1	0	3	12	1	0	1	0	0	0	1	0	4	2	1
1	1	11	12	1	0	1	0	0	0	1	0	4	2	1
1	1	6	12	1	0	1	0	0	0	1	0	4	2	1
1	0	7	5	1	0	1	0	0	0	1	0	4	2	1
1	0	5	12	1	0	1	0	0	0	1	0	4	2	1
1	1	5	16	1	0	1	1	1	0	1	0	4	4	3
1	1	4	12	1	0	1	1	1	0	1	0	4	2	3
1	1	10	4	1	0	1	1	1	0	1	0	4	4	3
1	0	3	3	1	0	1	1	1	0	1	0	4	4	3
1	1	4	12	1	0	1	1	1	0	1	0	3	2	2
1	1	4	10	1	0	1	1	1	0	1	0	4	4	3
1	1	7	12	1	0	1	1	1	0	1	0	3	2	1
1	1	8	12	1	0	1	1	1	0	1	0	4	2	3
1	1	12	4	1	0	1	1	0	0	1	0	4	2	2
1	1	6	5	1	0	1	1	0	0	1	0	3	2	1
1	1	6	5	1	0	1	1	0	0	1	0	4	2	3
1	1	5	10	1	0	1	1	0	0	1	0	4	2	2
1	1	3	11	1	0	1	1	1	0	1	0	4	2	1
1	1	5	2	1	0	1	1	1	0	1	0	4	3	1
1	1	11	12	1	0	1	1	1	0	1	0	4	3	1
1	1	6	15	1	0	1	1	1	0	1	0	4	3	1
1	1	9	12	1	0	1	1	1	0	1	0	3	2	2
1	0	4	9	1	0	1	1	1	0	1	0	4	2	1
1	1	3	3	1	0	1	1	1	0	1	0	4	1	1
1	1	7	12	1	0	1	1	1	0	1	0	3	4	2
1	1	10	9	1	1	0	0	1	0	1	1	4	3	2
1	1	3	6	1	1	0	1	1	0	1	1	4	3	1
1	1	6	9	1	1	0	1	1	0	1	1	4	3	3
1	1	6	5	1	1	0	1	0	0	1	1	3	4	2
1	1	13	9	1	1	0	1	1	0	1	1	3	3	1
1	1	9	5	1	1	0	1	1	0	1	1	2	4	1
1	1	6	28	1	1	0	1	1	0	1	1	4	4	1
1	1	3	3	1	1	1	0	1	0	1	0	4	3	3
1	1	7	5	1	1	1	0	1	0	1	0	4	4	3
1	1	4	5	1	1	1	0	0	0	1	0	4	3	3
1	1	4	5	1	1	1	0	1	0	1	0	4	3	2
1	0	3	5	1	1	1	0	1	0	1	0	4	3	2
1	1	6	5	1	1	1	0	1	0	1	0	4	3	3
1	1	5	6	1	1	1	0	1	0	1	0	4	4	2
1	0	6	5	1	1	1	0	1	0	1	0	4	4	3
1	1	5	12	1	1	1	0	1	0	1	0	4	3	1
1	1	9	12	1	1	1	0	1	0	1	0	4	3	2
1	1	3	4	1	1	1	0	1	0	1	0	4	4	3
1	1	4	12	1	1	1	0	0	0	1	0	4	4	2
1	1	3	12	1	1	1	0	0	0	1	0	4	4	2
1	1	6	5	1	1	1	0	0	0	1	0	4	4	3
1	1	13	16	1	1	1	0	1	0	1	0	4	4	1
1	1	8	6	1	1	1	0	1	0	1	0	4	4	1
1	1	6	10	1	1	1	0	1	0	1	0	4	3	1
1	0	6	2	1	1	1	0	0	0	1	0	4	3	1
1	1	7	2	1	1	1	0	0	0	1	0	4	4	1
1	1	4	9	1	1	1	0	0	0	1	0	4	3	2
1	0	4	24	1	1	1	0	1	0	1	0	4	3	1
1	1	12	4	1	1	1	0	1	0	1	0	4	3	2
1	1	4	12	1	1	1	0	1	0	1	0	4	4	1
1	1	9	9	1	1	1	0	0	0	1	0	4	4	2
1	0	7	4	1	1	1	0	0	0	1	0	4	4	2
1	1	5	12	1	1	1	1	1	1	1	0	4	4	3
1	1	8	18	1	1	1	1	1	0	1	0	4	4	3
1	1	6	12	1	1	1	1	1	0	1	0	4	1	3
1	0	9	6	1	1	1	1	0	0	1	0	4	4	3
1	1	5	4	1	1	1	1	1	1	1	0	4	3	2
1	1	5	5	1	1	1	1	1	1	1	0	4	4	3
1	1	10	8	1	1	1	1	1	1	1	0	4	4	3
1	1	5	5	1	1	1	1	0	0	1	0	4	4	3
1	1	10	10	1	1	1	1	0	0	1	0	4	3	2
1	1	9	5	1	1	1	1	0	0	1	0	4	3	3
1	0	3	9	1	1	1	1	1	0	1	0	4	4	2
1	1	6	24	1	1	1	1	0	0	1	0	3	4	1
1	1	2	12	1	1	1	1	0	0	1	0	4	3	2
0	1	9	6	0	0	0	0	1	0	1	0	2	2	0
0	0	10	4	0	0	0	0	1	0	1	0	2	1	0
0	1	15	5	0	0	0	0	1	0	1	0	2	1	0
0	0	13	6	0	0	0	0	0	0	1	0	2	2	0
0	1	3	3	0	0	0	0	0	0	1	0	2	1	0
0	1	4	2	0	0	0	0	0	0	0	0	2	1	0
0	1	4	1	0	0	0	0	0	0	0	0	2	1	0
0	1	4	3	0	0	0	0	0	0	0	0	2	1	0
0	1	5	3	0	0	0	0	1	0	1	0	2	1	0
0	1	11	2	0	0	0	0	0	0	1	0	2	2	0
0	1	8	3	0	0	0	0	0	0	1	0	2	1	0
0	1	11	5	0	0	0	0	0	0	1	0	2	1	0
0	0	5	2	0	0	0	0	0	0	1	0	2	1	0
0	0	7	10	0	0	0	0	0	0	1	0	2	1	0
0	1	10	6	0	0	0	0	1	0	1	0	1	1	0
0	1	9	5	0	0	0	0	0	0	1	0	2	2	0
0	1	4	3	0	0	0	0	1	0	0	0	1	1	0
0	1	4	8	0	0	0	0	0	0	1	0	2	1	0
0	1	4	3	0	0	0	0	0	0	1	0	2	1	0
0	1	3	4	0	0	0	0	0	0	1	0	2	1	0
0	1	7	4	0	0	0	0	0	0	1	0	2	1	0
0	1	6	3	0	0	0	0	1	0	1	0	2	1	0
0	0	5	6	0	0	0	0	1	0	1	0	2	1	0
0	0	6	3	0	0	0	0	0	0	1	0	1	1	0
0	1	5	5	0	0	0	0	0	0	1	0	1	1	0
0	1	6	4	0	0	0	0	0	0	1	0	2	1	0
0	1	5	8	0	0	0	0	0	0	1	0	2	1	0
0	1	5	6	0	0	0	0	0	0	1	0	1	2	0
0	1	4	9	0	0	0	0	0	0	1	0	2	1	0
0	1	5	5	0	0	0	0	0	0	1	0	2	2	0
0	1	6	4	0	0	0	0	0	0	1	0	2	1	0
0	1	5	5	0	0	0	0	0	0	1	0	2	2	0
0	1	5	3	0	0	0	0	0	0	1	0	2	2	0
0	1	6	2	0	0	0	0	0	0	1	0	1	1	0
0	1	6	4	0	0	0	0	1	0	1	0	2	1	0
0	1	4	4	0	0	0	0	0	0	1	0	1	1	0
0	0	5	3	0	0	0	0	0	0	1	0	2	1	0
0	0	5	1	0	0	0	0	0	0	1	0	2	1	0
0	1	10	4	0	0	0	0	0	0	1	0	2	1	0
0	1	6	5	0	0	0	0	0	0	1	0	2	1	0
0	0	7	1	0	0	0	0	0	0	1	0	2	1	0
0	1	7	4	0	0	0	0	0	0	0	0	2	1	0
0	1	8	5	0	0	0	0	0	0	0	0	2	1	0
0	1	5	3	0	0	0	0	0	0	0	0	1	1	0
0	1	7	6	0	0	0	0	1	0	0	0	2	1	0
0	1	4	12	0	0	0	0	0	0	0	0	2	1	0
0	1	5	2	0	0	0	0	0	0	0	0	2	1	0
0	1	12	5	0	0	0	0	0	0	0	0	2	1	0
0	1	8	2	0	0	0	0	0	0	0	0	2	1	0
0	1	6	5	0	0	0	0	0	0	0	0	2	1	0
0	0	4	4	0	0	0	0	1	0	0	0	2	1	0
0	1	6	3	0	0	0	0	0	0	0	0	2	1	0
0	1	3	3	0	0	0	0	1	0	0	0	2	1	0
0	0	8	3	0	0	0	0	0	0	0	0	1	1	0
0	1	5	6	0	0	0	0	0	0	0	0	1	1	0
0	0	4	6	0	0	0	0	0	0	0	0	2	2	0
0	1	7	9	0	0	0	0	0	0	0	0	2	1	0
0	1	6	3	0	0	0	0	0	0	0	0	2	1	0
0	1	7	5	0	0	0	0	0	0	0	0	2	2	0
0	0	11	7	0	0	0	0	0	0	0	0	1	1	0
0	1	8	8	0	0	0	0	0	0	0	0	2	1	0
0	1	4	4	0	0	0	0	0	0	0	0	2	1	0
0	1	4	2	0	0	0	0	1	0	0	0	2	1	0
0	0	4	8	0	0	0	0	0	0	0	0	2	1	0
0	1	5	1	0	0	0	0	0	0	0	0	2	1	0
0	1	8	3	0	0	0	0	0	0	0	0	2	1	0
0	0	5	4	0	0	0	0	1	0	0	0	2	1	0
0	1	4	4	0	0	0	0	1	0	0	0	2	1	0
0	1	3	4	0	0	0	0	0	0	0	0	2	1	0
0	1	4	3	0	0	0	0	1	0	0	0	2	1	0
0	1	8	12	0	0	0	0	0	0	0	0	2	1	0
0	1	7	5	0	0	0	0	0	0	0	0	2	1	0
0	1	9	6	0	0	0	0	1	0	0	0	2	2	0
0	1	8	12	0	0	0	0	1	0	0	0	2	2	0
0	1	15	5	0	0	0	0	1	0	0	0	2	1	0
0	1	4	10	0	0	0	0	0	0	0	0	2	2	0
0	0	6	4	0	0	0	0	1	0	0	0	2	1	0
0	1	3	3	0	0	0	0	0	0	0	0	2	2	0
0	1	6	3	0	0	0	0	1	0	0	0	2	2	0
0	1	10	4	0	0	0	0	0	0	0	0	2	2	0
0	1	5	3	0	0	0	0	0	0	0	0	2	2	0
0	0	13	6	0	0	0	0	0	0	0	0	2	2	0
0	0	11	8	0	0	0	0	0	0	0	0	2	1	0
0	1	3	3	0	0	0	0	0	0	0	0	2	1	0
0	1	4	2	0	0	0	0	0	0	0	0	2	1	0
0	1	4	1	0	0	0	0	0	0	0	0	2	1	0
0	0	5	8	0	0	0	0	0	0	0	0	2	1	0
0	1	4	3	0	0	0	0	0	0	0	0	2	1	0
0	1	11	1	0	0	0	0	1	0	0	0	2	2	0
0	1	3	5	0	0	0	0	0	0	0	0	2	1	0
0	1	5	3	0	0	0	0	1	0	0	0	2	1	0
0	1	11	2	0	0	0	0	0	0	0	0	2	2	0
0	1	3	4	0	0	0	0	0	0	0	0	1	2	0
0	1	3	3	0	0	0	0	0	0	0	0	1	1	0
0	1	3	1	0	0	0	0	0	0	0	0	1	1	0
0	1	4	4	0	0	0	0	0	0	0	0	1	1	0
0	1	8	3	0	0	0	0	0	0	0	0	2	1	0
0	0	3	3	0	0	0	0	0	0	0	0	2	1	0
0	1	4	4	0	0	0	0	1	0	0	0	1	1	0
0	1	11	3	0	0	0	0	0	0	0	0	2	1	0
0	1	10	6	0	0	0	0	1	0	0	0	1	1	0
0	1	9	5	0	0	0	0	0	0	0	0	2	2	0
0	1	3	5	0	0	0	0	0	0	0	0	2	2	0
0	1	4	7	0	0	0	0	0	0	0	0	1	2	0
0	1	4	4	0	0	0	0	0	0	0	0	2	2	0
0	1	4	3	0	0	0	0	1	0	0	0	1	1	0
0	1	7	2	0	0	0	0	1	0	0	0	2	1	0
0	1	4	8	0	0	0	0	0	0	0	0	2	1	0
0	0	4	1	0	0	0	0	0	0	0	0	1	1	0
0	1	4	3	0	0	0	0	0	0	0	0	2	2	0
0	1	8	1	0	0	0	0	0	0	0	0	1	1	0
0	1	4	3	0	0	0	0	0	0	0	0	2	1	0
0	1	3	4	0	0	0	0	0	0	0	0	2	1	0
0	1	7	4	0	0	0	0	0	0	0	0	2	1	0
0	1	4	3	0	0	0	0	0	0	0	0	2	1	0
0	1	5	1	0	0	0	0	0	0	0	0	1	1	0
0	1	4	4	0	0	0	0	0	0	0	0	1	1	0
0	1	4	4	0	0	0	0	0	0	0	0	1	2	0
0	1	5	12	0	0	0	0	1	0	0	0	2	2	0
0	1	6	3	0	0	0	0	1	0	0	0	2	1	0
0	0	5	6	0	0	0	0	1	0	0	0	2	1	0
0	1	8	4	0	0	0	0	0	0	0	0	1	1	0
0	0	6	3	0	0	0	0	0	0	0	0	1	1	0
0	1	5	5	0	0	0	0	0	0	0	0	1	1	0
0	1	6	3	0	0	0	0	0	0	0	0	2	1	0
0	1	6	4	0	0	0	0	0	0	0	0	2	1	0
0	0	7	3	0	0	0	0	0	0	0	0	2	1	0
0	1	8	6	0	0	0	0	0	0	0	0	2	1	0
0	1	5	8	0	0	0	0	0	0	0	0	2	1	0
0	1	5	6	0	0	0	0	0	0	0	0	1	2	0
0	1	4	9	0	0	0	0	0	0	0	0	2	1	0
0	1	7	5	0	0	0	0	0	0	0	0	2	1	0
0	1	4	10	0	0	0	0	0	0	0	0	2	2	0
0	1	3	3	0	0	0	0	0	0	0	0	2	2	0
0	1	6	3	0	0	0	0	1	0	0	0	2	2	0
0	1	10	4	0	0	0	0	0	0	0	0	2	2	0
0	0	11	8	0	0	0	0	0	0	0	0	2	1	0
0	1	11	1	0	0	0	0	1	0	0	0	2	2	0
0	1	2	4	0	0	0	0	1	0	0	0	1	1	0
0	1	3	4	0	0	0	0	0	0	0	0	1	2	0
0	1	3	3	0	0	0	0	0	0	0	0	1	1	0
0	1	3	1	0	0	0	0	0	0	0	0	1	1	0
0	1	4	4	0	0	0	0	0	0	0	0	1	1	0
0	1	3	5	0	0	0	0	0	0	0	0	2	1	0
0	1	6	4	0	0	0	0	0	0	0	0	2	2	0
0	1	5	5	0	0	0	0	0	0	0	0	2	1	0
0	0	10	5	0	0	0	0	0	0	0	0	2	1	0
0	1	7	3	0	0	0	0	0	0	0	0	2	1	0
0	1	4	4	0	0	0	0	1	0	0	0	1	1	0
0	1	11	3	0	0	0	0	0	0	0	0	2	1	0
0	1	4	7	0	0	0	0	0	0	0	0	1	2	0
0	1	7	2	0	0	0	0	1	0	0	0	2	1	0
0	1	4	2	0	0	0	0	0	0	0	0	2	1	0
0	0	4	1	0	0	0	0	0	0	0	0	1	1	0
0	1	4	3	0	0	0	0	0	0	0	0	2	2	0
0	1	8	1	0	0	0	0	0	0	0	0	1	1	0
0	1	4	3	0	0	0	0	0	0	0	0	2	1	0
0	1	5	1	0	0	0	0	0	0	0	0	1	1	0
0	1	4	4	0	0	0	0	0	0	0	0	1	1	0
0	1	4	4	0	0	0	0	0	0	0	0	1	2	0
0	1	5	12	0	0	0	0	1	0	0	0	2	2	0
0	1	6	3	0	0	0	0	0	0	0	0	1	1	0
0	1	5	7	0	0	0	0	0	0	0	0	2	1	0
0	1	4	1	0	0	0	0	1	0	0	0	2	2	0
0	1	7	5	0	0	0	0	0	0	0	0	2	2	0
0	0	10	4	0	0	0	0	1	0	0	0	2	1	0
0	1	2	4	0	0	0	0	1	0	0	0	1	1	0
0	1	11	5	0	0	0	0	0	0	0	0	2	1	0
0	0	7	3	0	0	0	0	0	0	0	0	2	1	0
0	0	3	3	0	0	0	1	1	0	0	0	2	2	0
0	1	9	5	0	0	0	1	1	0	0	0	2	2	0
0	1	8	12	0	0	1	0	0	0	0	0	2	1	0
0	1	8	12	0	0	1	0	1	0	0	0	2	2	0
0	1	5	3	0	0	1	0	0	0	0	0	2	2	0
0	1	4	2	0	0	1	0	1	0	0	0	2	1	0
0	0	5	8	0	0	1	0	0	0	0	0	2	1	0
0	0	7	3	0	0	1	0	0	0	0	0	2	1	0
0	1	4	6	0	0	1	0	0	0	0	0	2	1	0
0	1	4	5	0	0	1	0	0	0	0	0	2	2	0
0	0	3	3	0	0	1	0	0	0	0	0	2	1	0
0	1	3	5	0	0	1	0	0	0	0	0	2	2	0
0	1	4	4	0	0	1	0	0	0	0	0	2	2	0
0	1	8	4	0	0	1	0	0	0	0	0	1	1	0
0	1	6	3	0	0	1	0	0	0	0	0	2	1	0
0	0	7	3	0	0	1	0	0	0	0	0	2	1	0
0	1	8	6	0	0	1	0	0	0	0	0	2	1	0
0	1	7	2	0	0	1	0	0	0	0	0	2	1	0
0	0	5	2	0	0	1	0	0	0	0	0	1	2	0
0	1	4	2	0	0	1	0	1	0	0	0	2	1	0
0	1	3	5	0	0	1	0	0	0	0	0	2	1	0
0	1	5	3	0	0	1	0	1	0	0	0	2	1	0
0	1	9	5	0	0	1	1	1	0	0	0	2	2	0
0	1	6	12	0	1	0	0	1	0	0	0	2	3	0
0	1	6	12	0	1	0	0	1	0	0	0	2	3	0
0	1	11	3	1	0	0	0	1	0	0	0	4	2	0
0	0	4	3	1	0	0	0	1	0	0	0	3	2	0
0	1	8	5	1	0	0	0	1	0	0	0	3	1	0
0	1	8	2	1	0	0	0	1	1	0	0	4	2	0
0	1	3	6	1	0	0	0	1	0	0	0	3	2	0
0	1	4	3	1	0	0	0	1	0	0	0	3	2	0
0	1	5	2	1	0	0	0	0	0	0	0	3	1	0
0	1	4	2	1	0	0	0	0	0	0	0	3	1	0
0	1	6	5	1	0	0	0	0	0	0	0	3	1	0
0	1	4	5	1	0	0	0	1	1	0	0	4	2	0
0	1	6	3	1	0	0	0	0	0	0	0	3	2	0
0	0	9	5	1	0	0	0	1	0	0	0	3	1	0
0	1	5	3	1	0	0	0	0	0	0	0	3	1	0
0	1	7	12	1	0	0	0	1	0	0	0	3	1	0
0	0	7	10	1	0	0	0	1	0	0	0	3	1	0
0	1	6	3	1	0	0	0	0	0	0	0	3	2	0
0	1	3	3	1	0	0	0	1	0	0	0	3	1	0
0	1	7	2	1	0	0	0	0	0	0	0	3	1	0
0	1	4	3	1	0	0	0	0	0	0	0	3	2	0
0	1	12	5	1	0	0	0	1	0	0	0	3	1	0
0	0	4	3	1	0	0	0	1	0	0	0	3	2	0
0	1	8	5	1	0	0	0	1	0	0	0	3	1	0
0	1	5	2	1	0	0	0	0	0	0	0	3	1	0
0	1	4	2	1	0	0	0	0	0	0	0	3	1	0
0	1	6	5	1	0	0	0	0	0	0	0	3	1	0
0	1	4	5	1	0	0	0	1	0	0	0	4	2	0
0	1	3	2	1	0	0	1	0	0	0	0	3	1	0
0	1	3	5	1	0	0	1	0	0	0	0	3	2	0
0	1	3	2	1	0	0	1	0	0	0	0	3	1	0
0	1	0.8	9	1	0	0	1	1	0	0	0	3	4	0
0	1	12	5	1	0	1	0	1	0	0	0	3	1	0
0	1	4	3	1	0	1	0	1	0	0	0	3	1	0
0	1	5	1	1	0	1	0	0	0	0	0	3	2	0
0	1	10	6	1	0	1	0	1	0	0	0	3	2	0
0	1	5	8	1	0	1	0	1	0	0	0	3	2	0
0	1	7	1	1	0	1	0	1	0	0	0	3	2	0
0	1	3	4	1	0	1	0	1	0	0	0	3	3	0
0	1	11	3	1	0	1	0	1	0	0	0	4	2	0
0	1	3	6	1	0	1	0	1	0	0	0	3	2	0
0	1	4	3	1	0	1	0	1	0	0	0	3	1	0
0	1	5	1	1	0	1	0	0	0	0	0	3	2	0
0	1	10	6	1	0	1	0	1	0	0	0	3	2	0
0	1	3	6	1	0	1	1	0	0	0	0	3	2	0
0	1	3	6	1	0	1	1	0	0	0	0	3	2	0
0	1	3	6	1	1	0	0	1	0	0	0	3	3	0
0	1	5	5	1	1	0	0	0	0	0	0	3	3	0
0	1	4	8	1	1	0	0	0	0	0	0	4	3	0
0	0	6	1	1	1	0	0	1	0	0	0	4	3	0
0	1	6	4	1	1	0	0	0	0	0	0	3	2	0
0	1	6	6	1	1	0	0	1	0	0	0	3	4	0
0	1	6	9	1	1	0	0	0	0	0	0	3	3	0
0	0	4	8	1	1	0	0	1	0	0	0	3	3	0
0	1	7	2	1	1	0	0	1	0	0	0	3	3	0
0	1	4	3	1	1	0	0	0	0	0	0	3	3	0
0	1	10	5	1	1	0	0	0	0	0	0	3	3	0
0	1	8	6	1	1	0	0	1	0	0	0	3	3	0
0	1	4	8	1	1	0	0	1	0	0	0	3	3	0
0	1	3	5	1	1	0	0	1	0	0	0	3	3	0
0	1	9	2	1	1	0	0	0	0	0	0	3	3	0
0	1	4	2	1	1	0	0	1	0	0	0	3	2	0
0	0	7	3	1	1	0	0	0	1	0	0	3	3	0
0	1	3	6	1	1	0	0	1	0	0	0	3	3	0
0	1	5	5	1	1	0	0	0	0	0	0	3	3	0
0	1	4	7	1	1	0	0	0	0	0	0	3	4	0
0	0	9	4	1	1	0	0	0	0	0	0	3	3	0
0	1	4	8	1	1	0	0	0	0	0	0	4	3	0
0	1	6	6	1	1	0	0	1	0	0	0	3	4	0
0	1	6	9	1	1	0	0	0	0	0	0	3	3	0
0	0	4	8	1	1	0	0	1	0	0	0	3	3	0
0	1	7	2	1	1	0	0	1	0	0	0	3	3	0
0	1	4	7	1	1	0	0	0	0	0	0	3	4	0
0	0	9	4	1	1	0	0	0	0	0	0	3	3	0
0	0	6	1	1	1	0	0	1	0	0	0	4	3	0
0	1	6	4	1	1	0	0	0	0	0	0	3	2	0
0	0	7	3	1	1	0	1	0	1	0	0	3	3	0
0	0	8	2	1	1	0	1	1	0	0	0	4	3	0
0	1	0.8	9	1	1	0	1	1	0	0	0	3	4	0
0	0	4	5	1	1	0	1	1	0	0	0	3	3	0
0	0	8	2	1	1	0	1	1	0	0	0	4	3	0
0	0	4	5	1	1	0	1	1	0	0	0	3	3	0
0	1	3	12	1	1	0	1	0	0	0	0	3	4	0
0	0	4	5	0	0	0	0	0	0	0	1	2	2	0
0	1	4	5	0	0	0	0	0	0	0	1	2	1	0
0	1	8	4	0	0	0	0	0	0	0	1	2	2	0
0	0	4	12	0	0	0	0	0	0	0	1	2	1	0
0	1	5	5	0	0	0	0	0	0	0	1	2	1	0
0	1	4	5	0	0	0	0	0	0	0	1	2	1	0
0	1	4	10	0	0	0	0	0	0	0	1	2	1	0
0	1	4	2	0	0	0	0	0	0	0	1	1	1	0
0	1	11	1	0	0	0	0	0	0	0	1	1	1	0
0	0	5	5	0	0	0	0	0	0	0	1	2	1	0
0	1	3	3	0	0	0	0	0	0	0	1	2	1	0
0	0	4	5	0	0	0	0	0	0	0	1	2	2	0
0	1	7	8	0	0	0	0	0	0	0	1	1	1	0
0	1	4	2	0	0	0	0	0	0	0	1	2	1	0
0	1	4	5	0	0	0	0	0	0	0	1	2	1	0
0	1	8	4	0	0	0	0	0	0	0	1	2	2	0
0	0	4	12	0	0	0	0	0	0	0	1	2	1	0
0	1	5	5	0	0	0	0	0	0	0	1	2	1	0
0	1	4	5	0	0	0	0	0	0	0	1	2	1	0
0	1	4	10	0	0	0	0	0	0	0	1	2	1	0
0	1	3	5	0	0	0	0	0	0	0	0	2	1	0
0	1	4	6	0	0	0	0	0	0	0	0	2	1	0
0	1	6	4	0	0	0	0	0	0	0	0	2	2	0
0	1	5	5	0	0	0	0	0	0	0	0	2	1	0
0	0	5	2	0	0	0	0	0	0	0	0	2	1	0
0	0	10	5	0	0	0	0	0	0	0	0	2	1	0
0	0	7	10	0	0	0	0	0	0	0	0	2	1	0
0	0	4	5	0	0	0	0	0	0	0	0	2	2	0
0	0	7	3	0	0	0	0	0	0	0	0	2	1	0
0	1	6	3	0	0	0	0	0	0	0	0	1	1	0
0	1	11	1	0	0	0	0	0	0	0	1	1	1	0
0	1	8	4	0	0	0	0	0	0	0	1	1	1	0
0	0	5	5	0	0	0	0	0	0	0	1	2	1	0
0	0	6	4	0	0	0	0	1	0	0	1	2	1	0
0	1	7	8	0	0	0	0	0	0	0	1	1	1	0
0	1	8	4	0	0	0	0	0	0	0	1	1	1	0
0	1	3	3	0	0	1	0	0	0	0	1	2	1	0
0	1	6	8	0	0	1	0	1	0	0	1	2	1	0
0	0	4	4	0	0	1	0	0	0	0	1	2	1	0
0	0	5	4	0	1	0	0	0	1	0	1	2	3	0
0	1	5	4	0	1	1	0	0	1	1	1	2	3	0
0	1	6	4	1	0	0	0	1	0	1	1	3	2	0
0	1	5	2	1	0	0	0	0	0	0	1	3	2	0
0	1	8	2	1	0	0	0	0	0	0	1	3	2	0
0	1	5	2	1	0	0	0	0	0	0	1	3	2	0
0	1	9	4	1	0	0	0	1	0	0	1	3	2	0
0	1	7	4	1	0	0	0	1	0	0	1	3	1	0
0	1	4	4	1	0	0	0	1	0	0	1	3	2	0
0	1	8	2	1	0	0	0	1	1	0	1	4	2	0
0	1	6	4	1	0	0	0	1	0	0	1	3	2	0
0	1	5	2	1	0	0	0	0	0	0	1	3	2	0
0	1	4	3	1	0	0	0	1	0	0	1	3	2	0
0	1	8	2	1	0	0	0	0	0	1	1	3	2	0
0	1	5	2	1	0	0	0	0	0	1	1	3	2	0
0	1	3	12	1	0	0	1	0	0	1	1	3	4	0
0	1	4	2	1	0	0	1	1	0	1	1	4	2	0
0	1	5	3	1	0	0	1	1	0	1	1	3	2	0
0	1	4	2	1	0	0	1	1	0	1	1	4	2	0
0	0	5	3	1	0	0	1	1	0	1	1	3	2	0
0	1	5	2	1	0	1	0	0	0	1	1	3	1	0
0	0	3	4	1	1	0	0	1	0	1	1	3	3	0
0	1	12	2	1	1	0	0	1	0	1	1	3	3	0
0	0	3	4	1	1	0	0	1	0	1	1	3	3	0
